# Supplementary material for: Optimizing Magnesium Uptake in Lacticaseibacillus Rhamnosus To Advance Nutribiotic Strategies
Source: Curr Microbiol. 2026 Jan 12;83(2):132. doi: 10.1007/s00284-026-04721-8 (PMC12795921; doi:10.1007/s00284-026-04721-8)
Supplement: Supplementary file 1 — Supplementary Material 1 [file 284_2026_4721_MOESM1_ESM.xlsx]

## Sheet: Statistical Analysis_figure 4
		Statistical analysis - Figure 4
		Tukey's multiple comparisons test	Mean Diff.	95.00% CI of diff.	Below threshold?	Summary	Adjusted P Value
	Day 1	Day 1:Group A vs. Day 1:Group B	0.028	-0.04881 to 0.1048	No	ns	0.9974
		Day 1:Group A vs. Day 1:Group C	-0.017	-0.09381 to 0.05981	No	ns	>0.9999
		Day 1:Group B vs. Day 1:Group C	-0.045	-0.1218 to 0.03181	No	ns	0.7861
	Day 2	Day 2:Group A vs. Day 2:Group B	-0.08667	-0.1635 to -0.009856	Yes	*	0.0135
		Day 2:Group A vs. Day 2:Group C	-0.007	-0.08381 to 0.06981	No	ns	>0.9999
		Day 2:Group B vs. Day 2:Group C	0.07967	0.002856 to 0.1565	Yes	*	0.0347
	Day 3	Day 3:Group A vs. Day 3:Group B	-0.2303	-0.3071 to -0.1535	Yes	****	<0.0001
		Day 3:Group A vs. Day 3:Group C	-0.2933	-0.3701 to -0.2165	Yes	****	<0.0001
		Day 3:Group B vs. Day 3:Group C	-0.063	-0.1398 to 0.01381	No	ns	0.2342
	Day 4	Day 4:Group A vs. Day 4:Group B	-0.05367	-0.1305 to 0.02314	No	ns	0.5025
		Day 4:Group A vs. Day 4:Group C	-0.08667	-0.1635 to -0.009856	Yes	*	0.0135
		Day 4:Group B vs. Day 4:Group C	-0.033	-0.1098 to 0.04381	No	ns	0.9831
	Day 5	Day 5:Group A vs. Day 5:Group B	-0.1533	-0.2301 to -0.07652	Yes	****	<0.0001
		Day 5:Group A vs. Day 5:Group C	-0.2397	-0.3165 to -0.1629	Yes	****	<0.0001
		Day 5:Group B vs. Day 5:Group C	-0.08633	-0.1631 to -0.009522	Yes	*	0.0141
	Day 6	Day 6:Group A vs. Day 6:Group B	-0.01333	-0.09014 to 0.06348	No	ns	>0.9999
		Day 6:Group A vs. Day 6:Group C	-0.08867	-0.1655 to -0.01186	Yes	*	0.0102
		Day 6:Group B vs. Day 6:Group C	-0.07533	-0.1521 to 0.001478	No	ns	0.0601
	Day 7	Day 7 :Group A vs. Day 7 :Group B	0.082	0.005189 to 0.1588	Yes	*	0.0255
		Day 7 :Group A vs. Day 7 :Group C	0.05433	-0.02248 to 0.1311	No	ns	0.4802
		Day 7 :Group B vs. Day 7 :Group C	-0.02767	-0.1045 to 0.04914	No	ns	0.9977
		Group A: 0.144 g/L MgSO4
		Group B: 0.722 g/L MgSO4
		Group C: 1.444 g/L MgSO4

## Sheet: Statistical Analysis_figure 5
	Statistical analysis - Figure 5
	Tukey's multiple comparisons test	Mean Diff.	95.00% CI of diff.	Below threshold?	Summary	Adjusted P Value
	0 g/L MgSO4 vs. 0.1444 g/L MgSO4	-0.4107	-0.5487 to -0.2726	Yes	****	<0.0001
	0 g/L MgSO4 vs. 0.722 g/L MgSO4	-0.91	-1.048 to -0.7720	Yes	****	<0.0001
	0 g/L MgSO4 vs. 1.444 g/L MgSO4	-0.6654	-0.8034 to -0.5274	Yes	****	<0.0001
	0.1444 g/L MgSO4 vs. 0.722 g/L MgSO4	-0.4993	-0.6374 to -0.3613	Yes	****	<0.0001
	0.1444 g/L MgSO4 vs. 1.444 g/L MgSO4	-0.2547	-0.3928 to -0.1167	Yes	****	<0.0001
	0.722 g/L MgSO4 vs. 1.444 g/L MgSO4	0.2446	0.1066 to 0.3826	Yes	***	0.0001
